# Supplementary material for: The traits that predict the magnitude and spatial scale of forest bird responses to urbanization intensity
Source: PLoS One. 2019 Jul 25;14(7):e0220120. doi: 10.1371/journal.pone.0220120 (PMC6657869; doi:10.1371/journal.pone.0220120)
Supplement: S2 File — (XLSX) [file pone.0220120.s003.xlsx]

## Sheet: Trait Values
Species	Body mass (g)	Clutch size	Clutches per year	Territory size (ha)	Duration in nest (days)	Fledglings per clutch	Foraging height (m)	Frugivory	Granivory	Lifespan (yrs)	Nesting height (m)	Cavity nesting	Omnivory	Biparental nestbuilding	Resident	Flock size (individuals)	Song frequency (Hz)	Song length (sec)	Song range (Hz)	Wingspan (cm)
Acadian Flycatcher (E. virescens)	12.5	2.93	1.5	1.1	27.5	1.7	7	1	0	12.083	6	0	1	0	0	0				23
American Crow (C. brachyrhynchos)	468	4.7	1	47.7	47	1.62		1	1	17.9	13.33	0	1	1	1	2.62	413.23	5.14	434.49	92.5
American Redstart (S. ruticilla)	7.5	3.2	1	1	21	1.37	11	1	1	10	7.4	0	1	0	0	0	425.73	1.28	430.35	17.5
Black-and-white Warbler (M. varia)	11.5	4.76	1		22			0	0	11.25	0	0	0	0	0		482.24	2.12	213.31	20
Black-capped Chickadee (P. atricapillus)	11.5	5.292	1	3.4	26.5	4.95	12.7	1	1	11.5	4.25	1	1	1	1	8	419.28	0.99	140.32	18.5
Blue-gray Gnatcatcher (P. caerulea)	6.85	4.25	2		27.5	3.4		0	0	4.166	10	0	0	1	0		463.44	0.29	77.08	16
Blue-headed Vireo (V. solitarius)	16	3.8		3.306	26.4	2.92		0	0	6.417	2.5	0	0	1	0		473.67	0.531	63.1	22
Blackburnian Warbler (S. fusca)	11	3.955		0.526			15	0	0	8.166		0	0	0	0					20.5
Brown Creeper (C. americana)	7.5	5.5	1	4.35	32	2.722	6.7	0	1	5.417	3.07	0	1	0	1		470.01	1.28	200.31	18.5
Black-throated Blue Warbler (S. caerulescens)	10	3.91	2	2.5	21	1.427	5.8	1	1	9.666	0.43	0	1	0	0		211.01	1.35	246.34	18.5
Black-throated Green Warbler (S. virens)	9	4.044		0.647	23		13.9	1	0	4.917	2	0	1	1	0		246.34	1.89	389.14	18.5
Canada Warbler (C. canadensis)	11	4		0.968			3.565	0	0	8		0	0	0	0		482.81	1.16	95.78	19.5
Cedar Waxwing (B. cedrorum)	32	4	2		28	2.9		1	0	7.083	3.4	0	1	0	1	55.8	488.09	2.43	35.5	26
Cerulean Warbler (S. cerulea)	9	3.8	1	1.04	21.775	3.314		0	0		11.8	0	0	0	0		180.83	1.33	384.51	20
Chipping Sparrow (S. passerina)	13.5	3.5	2	0.6	23			1	1	10.917	5.029	0	1	0	0		485.52	2.49	13.52	21
Common Raven (C. corax)	1157	5.041	1	2280	61.5	2.348		1	1	22.583	10.828	0	1	0	1	2.5				117
Common Yellowthroat (G. trichas)	9.5	4	1.5		24		1.092	0	0	11.5	0.1	0	0	0	0		461.67	1.69	112.17	17
Chestnut-sided Warbler (S. pensylvanica)	9	4		1.467	22.5	2.86		1	0	6.917		0	1	0	0		475.61	1.51	52.26	19.5
Dark-eyed Junco (J. hyemalis)	24	3.471	2	1.5	24	3.071	1.9	0	1	11.333	0	0	1	0	1	8.6	469.58	1.76	65.47	21.5
Eastern Phoebe (S. phoebe)	18.5	4.72	2		33.5			1	1	10.333	2.5	0	1	0	0	0	372.8	1.82	425.43	17
Eastern Towhee (P. erythrophthalmus)	42	3.5	2		23.5		0	1	1	12.25	0	0	1	0	0	0	386.3	0.37	290.05	24
Eastern Wood-Pewee (C. virens)	14.5	3	1.5	5.085	30			0	0	8.166	9	0	0	0	0	0	468.2	1.05	73.25	24.5
Great Crested Flycatcher (M. crinitus)	33.5	5	1	2.4	28	1.765	15	1	0	14.917	4.3	1	1	0	0	0	460.97	0.328	89.66	34
Golden-crowned Kinglet (R. satrapa)	6	8.5	2	1.66	32.5	6.8	10.4	0	1	6.333	15.3	0	1	1	1	2.5				16
Golden-winged Warbler (V. chrysoptera)	9.5	4.7	1	0.607	19.5	4.362		0	0	9	0	0	0	0	0		129.25	1.69	86.21
Hairy Woodpecker (P. villosus)	67.5	3.69	1		40.5	2.93	9.8	1	1	15.917	15.2	1	1	1	1	0	447.71	8.01	33.77	22
Hermit Thrush (C. guttatus)	30	3.78	1.5	0.55	24.5		2.5	1	0	10.833	0	0	1	0	1	0	429	1.4	195.18	27
Hooded Warbler (S. citrina)	10.5	3.5	2		20.5	2.8	4.6	0	0	8.083	0.6	0	0	0	0	0	470.75	1.09	64.45	20
Indigo Bunting (P. cyanea)	15	3.5	2	4.2	23.5	3.08		1	1	13.25	0.5	0	1	0	0	3.5	476.04	1.27	78.38	20.5
Kentucky Warbler (G. formosa)	12	4.2	1	0.6	21.5	2.7	0	1	0	6.917	0	0	1	1	0		471.97	1.72	64.77	20
Least Flycatcher (E. minimus)	10.5	3.6	1.5	0.18	28	2.88	11.1	1	1	8	11.8	0	1	0	0					20
Louisiana Waterthrush (P. motacilla)	21	4.5	1	2	23	2.8	0	0	0	11.917	0	1	0	1	0	0	470.71	2.43	79.44	24
Magnolia Warbler (S. magnolia)	10.5	4	1		21		4.6	1	0	8.917	1.6	0	1	1	0	0.5	481.99	0.98	37.36	18
Mourning Warbler (G. philadelphia)	12	3.5	1	0.61	20		1	0	0	7.083	0	0	0		0	0	458.84	1.36	49.56	18
Northern Flicker (C. auratus)	135	6.8	1	26	37.5	5.9	0	1	1	9.166	16.3	1	1	1	1	0	449.87	0.3	179.37	46.5
Northern Parula (S. americana)	8	4.5	1.5	0.28	23.5		10	0	0	5.917	9	0	1	0	0	0				17
Ovenbird (S. aurocapilla)	22	4.5	1	1.3697	21	2.38	0.2	0	1	11	0	0	1	0	0		472.05	2.31	66.77	23.5
Pine Warbler (S. pinus)	12	3.5	2	0.55	21.5		9.7	1	1	7.833	10	0	1	0	0	0	456.97	1.87	126.76	21
Pileated Woodpecker (D. pileatus)	300	4.04	1	106.5	45	2.52	5.4	1	1	12.917		1	1	1	0	1	332.52	3.94	307.33	70.5
Prairie Warbler (S. discolor)	7.5	3.89	2	1.59	21.5			1	0	7.75	1.5	0	1	0	0		246.36	2.3	147.75
Purple Finch (H. purpureus)	25	4.5	1		27		6	1	1	14	5.8	0	1	0	1		459.18	1.59	103.12	24
Rose-breasted Grosbeak (P. ludovicianus)	44	3.81	1		23	2.02	11.85	1	1	12.917	14.5	0	1	1	0		448.06	4.73	132.71	31
Red-breasted Nuthatch (S. canadensis)	10.5	5.5	1		32		11.4	0	1	7.5	12.2	1	1	1	1	1	308.9	2.04	310.09	19
Red-eyed Vireo (V. olivaceus)	19	3.18	2	2.285	25.5	2.53	11.5	1	1	10.166	4.9	0	1	0	0	0	466.95	0.375	73.71	24
Ruby-throated Hummingbird (A. colubris)	4	2	1.5		33			0	0	9.083	5	0	0	0	0	0				9.5
Scarlet Tanager (P. olivacea)	30.5	4	1.5		25		12.8	1	0	11.917	12.8	0	1	0	0	0	346.74	2.07	424.17	27
Swamp Sparrow (M. georgiana)	17.5	4.5	2	0.06	24		0	0	1	7.833	0.3	0	1		0		475.53	2.13	78.9	18.5
Tree Swallow (T. bicolor)	20.5	4.68	1.5		35.5			1	0	12.083	3.4	1	1	1	0					32.5
Tufted Titmouse (B. bicolor)	22	5.5	1	5.4	28.5			1	1	13.25	11.66	1	1	0	1	4.1	441.09	1.19	146.76	23
Veery (C. fuscescens)	41	4	1.5		23		0.6	1	0	13	0	0	1	0	0	0	362.32	2.31	406.64	28.5
White-breasted Nuthatch (S. carolinensis)	24	8	1.5	15	27		12	0	1	9.75	8.9	1	1	0	1	0.7	450.4	1.85	150.87	23.5
Worm-eating Warbler (H. vermivorum)	13	4.5	1		20.6	4.04		0	0	8.083	0	0	0	0	0					20
Winter Wren (T. hiemalis)	10	5	1.5	0.7	31.5		1.7	1	0	6.5		1	1	0	1		474.04	6.44	70.64	14
Wood Thrush (H. mustelina)	45	3.5	1.5	1.44	25	2.85	0.2	1	0	10.166	2.2	0	1	0	0	0	370.91	1.47	396.95	32
Yellow-billed Cuckoo (C. americanus)	60	2.5	1.5	22	18	2.56	3	1	0	5	2.33	0	1	1	0	0.5	335.08	5.13	259.92	40.5
Yellow-bellied Sapsucker (S. varius)	49	5	1		39		10.3	1	0	7.75	11	1	1	0	0	1	408.2	0.66	219.85	37
Yellow-throated Vireo (V. flavifrons)	18	4			29		9.26	1	0		13.4	0	1	1	0		442.86	0.482	419.12	23
Yellow-throated Warbler (S. dominica)	10	4	2		22		18	0	0	5.083	27.5	0	1	1	0	0	478.37	2.29	54.28	21

## Sheet: Trait Descriptions
Trait	Units	Codebook 0	Codebook 1	Explanation
Body mass	g			Adult mass
Clutch size				Number of eggs laid per nest
Clutches per year				Number of clutches raised per year
Territory size	ha			Territory size of an individual or nesting pair
Duration in nest	days			Time between an egg being laid and that young fledging
Fledglings per clutch				Number of young successfully fledged per nesting attempt
Foraging height	m			Average height above the ground at which the species forages
Frugivory		not frugivorous	frugivorous	Species diet contains fruit
Granivory		not granivorous	granivorous	Species diet contains seeds, nuts, or grains
Lifespan	yrs			Age of oldest recorded wild individual
Nesting height	m			Average height above the ground at which the species nests
Cavity nesting		open nester	cavity nester	Does the species nest in cavities?
Omnivory		not omnivorous	omnivorous	Species diet contains animal and plant materials
Biparental nestbuilding		one parent builds nest	both parents build nest	Do both parents participate in nest construction?
Resident		migratory	resident	Does the species migrate?
Flock size	individuals			Number of additional individuals in the species familial group
Song frequency	Hz			Average sonic frequency of the species' primary song
Song length	sec			Length of the species' primary song
Song range	Hz			Difference between the highest and lowest frequencies of the species' primary song
Wingspan	cm			Adult wingspan

## Sheet: Sources 
Multiple Species
	Bartmess-LeVasseur J, Branch CL, Browning SA, Owens JL, Freeberg TM. Predator stimuli and calling behavior of Carolina chickadees (Poecile carolinensis), tufted titmice (Baeolophus bicolor), and white-breasted nuthatches (Sitta carolinensis). Behavioral Ecology and Sociobiology. 2010 Jul 1;64(7): 1187-98.
	Dececco JA, Marshall MR, Williams AB, Gale GA, Cooper RJ. Comparative seasonal fecundity of four Neotropical migrants in middle Appalachia. The Condor. 2000 Aug;102(3): 653-63.
	Holmes RT, Bonney RE, Pacala SW. Guild structure of the Hubbard Brook bird community: a multivariate approach. Ecology. 1979 Jun 1;60(3): 512-20.
	James RD. Foraging behavior and habitat selection of three species of vireos in southern Ontario. The Wilson Bulletin. 1976 Mar 1: 62-75.
	Kaufman K. Lives of North American Birds. Houghton Mifflin Harcourt; 2001.
	Kendeigh SC. Nesting behavior of wood warblers. Wilson Bull. 1945 Sep 1;57:145-64.
	Li P, Martin TE. Nest-site selection and nesting success of cavity-nesting birds in high elevation forest drainages. The Auk. 1991 Apr 1: 405-18.
	MacArthur RH. Population ecology of some warblers of northeastern coniferous forests. Ecology. 1958 Oct 1;39(4): 599-619.
	Maklakov AA, Immler S, Gonzalez-Voyer A, Rönn J, Kolm N. Brains and the city: big-brained passerine birds succeed in urban environments. Biology Letters. 2011 Apr 27: 20110341.
	Manolis JC, Andersen DE, Cuthbert FJ. Edge effect on nesting success of ground nesting birds near regenerating clearcuts in a forest-dominated landscape. The Auk. 2002 Oct;119(4): 955-70.
	Martin TE. Avian life history evolution in relation to nest sites, nest predation, and food. Ecological Monographs. 1995 Feb 1;65(1): 101-27.
	Peterson RT, Peterson VM, editors. Peterson Field Guide to the Birds of Eastern and Central North America. Houghton Mifflin Harcourt; 2002 Apr 4.
	Rodewald P. The Birds of North America: https://birdsna. org. Cornell Laboratory of Ornithology, Ithaca. New York. 2015.
	Sabo SR, Holmes RT. Foraging niches and the structure of forest bird communities in contrasting montane habitats. Condor. 1983 May 1: 121-38.
Acadian Flycatcher
	COSEWIC. Assessment and Status Report on the Acadian Flycater Empidonax virescens in Canada. Committee on the Status of Endangered Wildlife in Canada. 1: 4-29. Accessed August 17, 2012 at http://publications.gc.ca/collections/collection_2011/ec/CW69-14-5-2010-eng.pdf. 2010.
	DeGraaf RM, Yamasaki M. New England wildlife: habitat, natural history, and distribution. Upne; 2001.
American Crow
	McGowan KJ. Demographic and behavioral comparisons of suburban and rural American Crows. In: Avian ecology and conservation in an urbanizing world. Springer, Boston, MA. 2001: 365-381.
American Redstart
	Holmes RT. Foraging patterns of forest birds: male-female differences. The Wilson Bulletin. 1986 Jun 1: 196-213.
	Morris MM, Lemon RE. American redstart nest placement in southwestern New Brunswick. Canadian Journal of Zoology. 1988 Jan 1;66(1): 212-6.
	Rushing CS, Marra PP, Dudash MR. Winter habitat quality but not long‐distance dispersal influences apparent reproductive success in a migratory bird. Ecology. 2016 May;97(5): 1218-27.
	Sherry TW, Holmes RT. American Redstart: Setophaga ruticilla. American Ornithologists' Union; 1997.
Black-capped Chickadee
	Smith SM. Seasonal changes in the survival of the Black-capped Chickadee. The Condor. 1967 Jul 1;69(4): 344-59.
	Weise CM, Meyer JR. Juvenile dispersal and development of site-fidelity in the Black-capped Chickadee. The Auk. 1979 Jan 1: 40-55.
Black-throated Blue Warbler
	Holmes RT, Sherry TW, Marra PP, Petit KE. Multiple brooding and productivity of a Neotropical migrant, the Black-throated Blue Warbler (Dendroica caerulescens), in an unfragmented temperate forest. The Auk. 1992 Apr 1: 321-33.
Blue-gray Gnatcatcher
	Kershner EL, Bollinger EK, Helton MN. Nest-site selection and renesting in the Blue-gray Gnatcatcher (Polioptila caerulea). American Midland Naturalist. 2001 Oct 1: 404-13.
Blue-headed Vireo
	Morton ES, Stutchbury BJ, Howlett JS, Piper WH. Genetic monogamy in blue-headed vireos and a comparison with a sympatric vireo with extrapair paternity. Behavioral Ecology. 1998 Jan 1;9(5): 515-24.
Brown Creeper
	Davis CM. A nesting study of the Brown Creeper. Living Bird. 1978;17: 237-63.
Canada Warbler
	Hallworth M, Ueland A, Anderson E, Lambert JD, Reitsma L. Habitat selection and site fidelity of Canada Warblers (Wilsonia canadensis) in central New Hampshire. The Auk. 2008 Oct;125(4): 880-8.
Cedar Waxwing
	Chavez-Ramirez F, Slack RD. Effects of avian foraging and post-foraging behavior on seed dispersal patterns of Ashe juniper. Oikos. 1994 Oct 1: 40-6.
	Rothstein SI. High nest density and non-random nest placement in the Cedar Waxwing. The Condor. 1971 Dec 1;73(4): 483-5.
	Tewksbury JJ, Hejl SJ, Martin TE. Breeding productivity does not decline with increasing fragmentation in a western landscape. Ecology. 1998 Dec;79(8): 2890-903.
Cerulean Warbler
	Oliarnyk CJ, Robertson RJ. Breeding behavior and reproductive success of Cerulean Warblers in southeastern Ontario. The Wilson Bulletin. 1996 Dec 1: 673-84.
Chestnut-sided Warbler
	King DI, Byers BE. An evaluation of powerline rights-of-way as habitat for early-successional shrubland birds. Wildlife Society Bulletin. 2002 Oct 1: 868-74.
Chipping Sparrow
	Mannan RW, Meslow EC. Bird populations and vegetation characteristics in managed and old-growth forests, northeastern Oregon. The Journal of Wildlife Management. 1984 Oct 1: 1219-38.
Common Raven
	Braun A, Walsdorff T, Fraser ON, Bugnyar T. Socialized sub-groups in a temporary stable Raven flock?. Journal of Ornithology. 2012 Aug 1;153(1): 97-104.
	Hooper RG. Nesting habitat of common ravens in Virginia. The Wilson Bulletin. 1977 Jun 1: 233-42.
	Stiehl RB. Aspects of the ecology of the common raven in Harney Basin, Oregon. Dissertations and Theses. 1978;762. Available at: https://pdxscholar.library.pdx.edu/open_access_etds/762/
	Webb WC, Marzluff JM, Omland KE. Random interbreeding between cryptic lineages of the Common Raven: evidence for speciation in reverse. Molecular Ecology. 2011 Jun;20(11): 2390-402.
Common Yellowthroat
	Hutto RL. Seasonal variation in the foraging behavior of some migratory western wood warblers. The Auk. 1981 Oct 1: 765-77.
	Stauffer DF, Best LB. Nest-site characteristics of open-nesting birds in riparian habitats in Iowa. The Wilson Bulletin. 1986 Jun 1: 231-42.
Dark-eyed Junco
	Goldman P. Flocking as a possible predator defense in dark-eyed juncos. The Wilson Bulletin. 1980 Mar 1: 88-95.
	Wolf L, Ketterson ED, Nolan Jr V. Paternal influence on growth and survival of dark-eyed junco young: do parental males benefit?. Animal Behaviour. 1988 Nov 1;36(6): 1601-18.
Eastern Phoebe
	Weeks Jr HP. Clutch size variation in the Eastern Phoebe in southern Indiana. The Auk. 1978 Oct 1: 656-66.
Eastern Wood-pewee
	Murphy MT. Nest success and nesting habits of Eastern Kingbirds and other flycatchers. Condor. 1983 May 1: 208-19.
Golden-crowned Kinglet
	Bob, Galati CB. Breeding of the Golden-crowned Kinglet in northern Minnesota. Journal of Field Ornithology. 1985 Jan 1: 28-40.
	Franzreb KE. Foraging habits of Ruby-crowned and Golden-crowned Kinglets in an Arizona montane forest. Condor. 1984 May 1: 139-45.
	Morse DH. The occupation of small islands by passerine birds. The Condor. 1977 Dec 1;79(4): 399-412.
Golden-winged Warbler
	Streby HM, Peterson SM, Gesmundo CF, Johnson MK, Fish AC, Lehman JA, Andersen DE. Radio‐transmitters do not affect seasonal productivity of female Golden‐winged Warblers. Journal of Field Ornithology. 2013 Sep;84(3): 316-21.
Great-crested Flycatcher
	Miller KE. Nesting success of the Great Crested Flycatcher in nest boxes and in tree cavities: Are nest boxes safer from nest predation?. The Wilson Bulletin. 2002 Jun;114(2): 179-85.
Hairy Woodpecker
	Kozma JM, Rich T, Arizmendi C, Demarest D, Thompson C. Nest-site attributes and reproductive success of White-headed and Hairy Woodpeckers along the east-slope Cascades of Washington State. InTundra to tropics: connecting birds, habitats and people. Proceedings of the 4th International Partners in Flight Conference, McAllen, TX. 2009: 52-61.
Hermit Thrush
	Brown DR, Stouffer PC, Strong CM. Movement and territoriality of wintering Hermit Thrushes in southeastern Louisiana. The Wilson Bulletin. 2000 Sep;112(3): 347-53.
Hooded Warbler
	Moorman CE, Guynn Jr DC, Kilgo JC. Hooded Warbler nesting success adjacent to group-selection and clearcut edges in a southeastern bottomland forest. The Condor. 2002 May;104(2): 366-77.
	Rodewald PG, Smith KG. Using Wood Warbler Foraging Behavior to Understand Avian Responses to Forest Management. In: Yaussy DA, Hix DM, Long RP, Goebel PC, editors. Proceedings, 14th Central Hardwood Forest Conference; Wooster OH. 2004 March 16-19: 478-83.
Indigo Bunting
	Moore FR, Kerlinger P, Simons TR. Stopover on a Gulf coast barrier island by spring trans-Gulf migrants. The Wilson Bulletin. 1990 Sep 1: 487-500.
	Payne RB. Natal dispersal and population structure in a migratory songbird, the Indigo Bunting. Evolution. 1991 Feb;45(1):49-62.
	Payne RB, Payne LL. Brood parasitism by cowbirds: risks and effects on reproductive success and survival in indigo buntings. Behavioral Ecology. 1998 Jan 1;9(1): 64-73.
Kentucky Warbler
	Sargent RA, Kilgo JC, Chapman BR, Miller KV. Nesting success of Kentucky and Hooded Warblers in bottomland forests of South Carolina. The Wilson Bulletin. 1997 Jun 1: 233-8.
Least Flycatcher
	Davis DE. Observations on territorial behavior of Least Flycatchers. The Wilson Bulletin. 1959 Mar 1: 73-85.
	Perry EF, Andersen DE. Advantages of clustered nesting for least flycatchers in north-central Minnesota. Condor. 2003 Nov 1: 756-70.
	Sherry TW. Competitive interactions and adaptive strategies of American Redstarts and Least Flycatchers in a northern hardwoods forest. The Auk. 1979 Apr 1: 265-83.
Louisiana Waterthrush
	COSEWIC. COSEWIC assessment and update status report on the Louisiana Waterthrush Seiurus. (On-line pdf). Accessed August 27, 2017 at http://dsp-psd.pwgsc.gc.ca/Collection/CW69-14-17-2006E.pdf. 2006.
Mourning Warbler
	Cox GW. A life history of the Mourning Warbler. Wilson Bull. 1960 Mar 1;72: 5-28.
	Wallace V. Partially cut over northern hardwoods slope. Audubon Field Notes. 1949;3: 259.
Northern Flicker
	Elchuk CL, Wiebe KL. Home-range size of northern flickers (Colaptes auratus) in relation to habitat and parental attributes. Canadian Journal of Zoology. 2003 Jun 1;81(6): 954-61.
Ovenbird
	Mazerolle DF, Hobson KA. Territory size and overlap in male Ovenbirds: contrasting a fragmented and contiguous boreal forest. Canadian Journal of Zoology. 2004 Nov 1;82(11): 1774-81.
Pileated Woodpecker
	Bonar RL. Pileated Woodpecker habitat ecology in the Alberta foothills (Doctoral dissertation, University of Alberta). 2001.
	Conner RN. Seasonal changes in woodpecker foraging patterns. The Auk. 1981 Jul 1: 562-70.
	Renken RB, Wiggers EP. Forest characteristics related to pileated woodpecker territory size in Missouri. Condor. 1989 Aug 1: 642-52.
Prairie Warbler
	Jackson WM, Rohwer S, Nolan Jr V. Within-season breeding dispersal in Prairie Warblers and other passerines. Condor. 1989 May 1: 233-41.
Red-breasted Nuthatch
	Morrison ML, With KA, Timossi IC, Block WM, Milne KA. Foraging behavior of bark-foraging birds in the Sierra Nevada. The Condor. 1987 Feb 1;89(1): 201-4.
Red-eyed Vireo
	Donovan TM, Thompson III FR, Faaborg J, Probst JR. Reproductive success of migratory birds in habitat sources and sinks. Conservation Biology. 1995 Dec;9(6): 1380-95.
	Martin TE. Processes organizing open-nesting bird assemblages: competition or nest predation?. Evolutionary Ecology. 1988 Jan 1;2(1): 37-50.
Rose-breasted Grosbeak
	Holmes RT. Foraging patterns of forest birds: male-female differences. The Wilson Bulletin. 1986 Jun 1: 196-213.
	Richmond S, Nol E, Burke D, Malcolm JR. Effects of single-tree selection harvesting on Rose-breasted Grosbeak (Pheucticus leudovicianus) demography in a northern hardwood forest. Forest Ecology and Management. 2012 Jul 15;276: 24-32.
Swamp Sparrow
	Greenberg R. Seasonal Plumage Dimorphism in the Swamp Sparrow (Dimorfismo Estacional del Plumaje de Melospiza georgiana). Journal of Field Ornithology. 1988 Apr 1: 149-54.
Tree Swallow
	Rendell WB, Robertson RJ. Nest-site characteristics, reproductive success and cavity availability for Tree Swallows breeding in natural cavities. Condor. 1989 Nov 1: 875-85.
	Winkler DW, Wrege PH, Allen PE, Kast TL, Senesac P, Wasson MF, Sullivan PJ. The natal dispersal of tree swallows in a continuous mainland environment. Journal of Animal Ecology. 2005 Nov;74(6): 1080-90.
Tufted Titmouse
	Brawn JD, Samson FB. Winter behavior of tufted titmice. The Wilson Bulletin. 1983 Jun 1: 222-32.
Winter Wren
	McRae BH, Schumaker NH, McKane RB, Busing RT, Solomon AM, Burdick CA. A multi-model framework for simulating wildlife population response to land-use and climate change. Ecological Modeling. 2008 Nov 24;219(1-2): 77-91.
Wood Thrush
	Hoover JP, Brittingham MC. Nest-site selection and nesting success of Wood Thrushes. The Wilson Bulletin. 1998 Sep 1: 375-83.
Yellow-billed Cuckoo
	Wiggins D. Yellow-billed cuckoo (Coccyzus americanus): a technical conservation assessment. USDA Forest Service, Rocky Mountain Region. 2005. Available at: http://www.fs.fed.us/r2/projects/scp/assessments/yellowbilledcuckoo.pdf
Yellow-billed Sapsucker
	Savignac C, Machtans CS. Habitat requirements of the Yellow-bellied Sapsucker, Sphyrapicus varius, in boreal mixedwood forests of northwestern Canada. Canadian Journal of Zoology. 2006 Sep;84(9): 1230-9.
Yellow-throated Warbler
	Hall GA. Yellow-throated Warbler: Dendroica Dominica. American Ornithologists' Union; 1996.
